# Supplementary material for: Nuclear moonlighting of cytosolic glyceraldehyde-3-phosphate dehydrogenase regulates Arabidopsis response to heat stress
Source: Nat Commun. 2020 Jul 10;11:3439. doi: 10.1038/s41467-020-17311-4 (PMC7351759; doi:10.1038/s41467-020-17311-4)
Supplement: Supplementary file 3 — Source Data [file 41467_2020_17311_MOESM3_ESM.xlsx]

## Sheet: Figure 2
	Figure 2D	GAPC1-YFPN		GAPC2-YFPN		GPA1-YFPN
		NF-YC10-YFPC	PLDa1-YFPC	NF-YC10-YFPC	PLDa1-YFPC	NF-YC10-YFPC	PLDa1-YFPC
	Rep1	139188	4955.72	90218.1	8820.59	4511.97	109186
	Rep2	140359	8091.72	128171	12265.6	4574.97	124456
	Rep3	152695	7064.72	147403	13847.6	11128	186036
	Rep4	137694	8802.28	112606	9993.59	9424.97	94165.3
	Rep5	174088	11215.7	167547	11314.6	12475	124203
	Rep6	131801	7650.28	89450.5	12342.6	9123.97	176905
	Rep7	94735.9	9171.28	91042.5	11135.6	4550.97	158195
	Rep8	108760	6345.72	169928	6551.59	10319	107632
	Rep9	155701	4963.28	114901	4216.41	8313.97	85377.3
	Rep10	96245.5	11254.7	125536	6200.41	12990	126692
	Avg.	133127	7951.54	123680	9668.86	8741.27	129285
	S.D.	26055.2	2239.98	30195.4	3136.08	3227.96	34016.6

## Sheet: Figure 3
	Figure 3A	0h				4h				6h				8h
		WT	gapc1gapc2	GAPC1-OE	GAPC2-OE	WT	gapc1gapc2	GAPC1-OE	GAPC2-OE	WT	gapc1gapc2	GAPC1-OE	GAPC2-OE	WT	gapc1gapc2	GAPC1-OE	GAPC2-OE
	Rep1	97.48	100	97.5	96.96	95.81	88.64	96.23	88.12	14.04	21.31	62.1	45.49	0	0	6.48	4.9
	Rep2	100	98.2	96.24	100	86.83	87.17	89.15	96.38	6.19	10.93	40.87	25.02	0	0	10.71	2.89
	Rep3	100	100	100	100	96.52	94.08	96.88	98.72	7.42	8.85	31.92	31.78	0.19	0.22	4.66	5.38
	Avg.	99.16	99.4	97.9133	98.9867	93.0533	89.9633	94.0867	94.4067	9.21667	13.6967	44.9633	34.0967	0.0633333	0.0733333	7.28333	4.39
	S.D.	1.45492	1.03923	1.91377	1.75514	5.40124	3.64011	4.28761	5.56871	4.22216	6.67486	15.5008	10.4298	0.109697	0.127017	3.10397	1.32102
	P-value	1	0.827565	0.419859	0.901588	1	0.457402	0.808034	0.777596	1	0.381498	0.0182417	0.0186205	1	0.922769	0.0157815	0.00482327
	Figure 3B	0h				4h				6h				8h
		WT	gapc1gapc2	GAPC1-OE	GAPC2-OE	WT	gapc1gapc2	GAPC1-OE	GAPC2-OE	WT	gapc1gapc2	GAPC1-OE	GAPC2-OE	WT	gapc1gapc2	GAPC1-OE	GAPC2-OE
	Rep1	1592	1844	1983	1975	1590	1435	1597	1498	406	509	912	835	101	70	261	226
	Rep2	1913	1654	1615	2011	1618	1551	1861	1868	415	319	712	761	171	213	209	245
	Rep3	1778	1569	1932	1643	1403	1281	1785	1801	620	416	1065	624	55	156	206	159
	Avg.	1761	1689	1843.33	1876.33	1537	1422.33	1747.67	1722.33	480.333	414.667	896.333	740	109	146.333	225.333	210
	S.D.	161.174	140.801	199.38	202.873	116.889	135.445	135.902	197.145	121.039	95.007	177.021	107.056	58.4123	71.9884	30.9246	45.1774
	P-value	1	0.591359	0.607699	0.483733	1	0.329188	0.111504	0.233935	1	0.50083	0.0283051	0.04965	1	0.5239	0.0380786	0.076905
	Figure 3C	0h				4h				6h				8h
		WT	gapc1gapc2	GAPC1-OE	GAPC2-OE	WT	gapc1gapc2	GAPC1-OE	GAPC2-OE	WT	gapc1gapc2	GAPC1-OE	GAPC2-OE	WT	gapc1gapc2	GAPC1-OE	GAPC2-OE
	Rep1	43.9	38.5	46.4	55.1	35.4	22.1	35.8	36.9	7.1	13	22.3	25.9	11.2	11.2	11.9	16.3
	Rep2	40.1	41.6	49.5	44.3	26.8	28.5	41.1	34	12.9	7.4	17.6	20.1	6.5	6.3	18.1	14.5
	Rep3	43.9	39.8	45.9	45.2	27.5	26.4	31.7	26.5	6.1	6.3	20.9	19.8	10.3	7.2	16.1	14.2
	Rep4	41.4	40.8	41.2	42.6	27.7	25.2	28.8	30.1	9.8	5.9	15.7	17.1	7.9	6.2	13.7	12.6
	Rep5	39.5	38.1	40.8	40.9	25.1	23.6	30.8	27.4	8.8	6.6	18.3	19.9	7.3	5.7	16.7	13.4
	Avg.	41.76	39.76	44.76	45.62	28.5	25.16	33.64	30.98	8.94	7.84	18.96	20.56	8.64	7.32	16.9	14.2
	S.D.	2.07075	1.48425	3.70176	5.5495	3.99061	2.47447	4.88805	4.41101	2.64064	2.93649	2.6378	3.22924	2.01445	2.2354	2.4779	1.38744
	P-value	1	0.246238	0.644581	0.506809	1	0.218037	0.0375176	0.417853	1	0.154925	0.00568989	0.00173323	1	0.103944	0.00568987	0.00881201
	Figure 3D		WT		DKO1		DKO2
			Control	Heat	Control	Heat	Control	Heat
	Conductivity	Rep1	2.14	9.91	2.25	15.82	1.21	11.09
		Rep2	1.58	10.45	1.68	13.64	1.94	15.65
		Rep3	1.93	8.33	2.08	16.12	2.16	18.31
		Rep4	2.78	10.35	1.59	13.87	0.89	12.24
		Rep5	0.93	9.88	1.44	14.99	1.67	15.8
	Total	Rep1	28.6	30.55	26.5	29.78	25.24	30.65
		Rep2	31.43	33.68	26.11	32.06	23.12	31.1
		Rep3	26.09	30.14	29.63	32.12	26.08	29.53
		Rep4	33.12	35.12	31.44	35.69	27.38	34.11
		Rep5	26.05	37.18	28.92	33.01	29.2	35.81
	%	Rep1	7.48252	32.4386	8.49057	53.1229	4.79398	36.1827
		Rep2	5.02704	31.0273	6.43432	42.5452	8.391	50.3215
		Rep3	7.39747	27.6377	7.01991	50.1868	8.28221	62.0047
		Rep4	8.39372	29.4704	5.05725	38.8624	3.25055	35.8839
		Rep5	3.57006	26.5734	4.97925	45.4105	5.71918	44.1218
		Avg.	6.37416	29.4295	6.39626	46.0256	6.08738	45.7029
		S.D.	2.002	2.39673	1.46436	5.73345	2.23495	10.9159
		P-value	1	1	0.984594	0.000333747	0.836114	0.011597
	Figure 3E	WT		DKO1		DKO2
		Control	Heat	Control	Heat	Control	Heat
	Rep1	0.038	0.088	0.015	0.126	0.029	0.133
	Rep2	0.012	0.102	0.041	0.132	0.03	0.079
	Rep3	0.011	0.066	0.036	0.154	0.045	0.128
	Rep4	0.039	0.105	0.04	0.091	0.037	0.103
	Rep5	0.062	0.083	0.022	0.124	0.062	0.086
	Avg.	0.0324	0.0888	0.0308	0.1254	0.0406	0.1058
	S.D.	0.0213612	0.0157385	0.011649	0.022623	0.0135757	0.0242425
	P-value	1	1	0.886736	0.0178813	0.489435	0.224892
	Figure 3F	WT	gapc1gapc2	GAPC1-OE	GAPC2-OE
	Rep1	6.54	2.25	71.28	68.55
	Rep2	8.81	2.3	78.5	63.09
	Rep3	8.05	2.87	79.32	59.19
	Avg.	7.8	2.47333	76.3667	63.61
	S.D.	1.15547	0.344432	4.42422	4.70162
	P-value	1	0.00156732	1.30568e-05	3.71329e-05

## Sheet: Figure 4
	Figure 4A-C		HsfA2	HsfA3	HsfA7A	HsfA7B	Hsp17.6A-CI	At1g75860	At4g36010	Hsp70b	Hsp15.7-CI(r)	LFG4	EGY3	CLPB3	Hsp15.4-CI(r)	FBS1	SAP10	DREB2C	At1g75960	ACS7
	WT	Avg.	1	1	1	1	1	1	1	1	1	1	1	1	1	1	1	1	1	1
		S.D.	0.2271	0.3269	0.3054	0.1567	0.3959	0.3312	0.326	0.3548	0.2411	0.5334	0.2685	0.2479	0.4106	0.329	0.2495	0.3235	0.4365	0.4111
	GAPC1-OE	Rep1	0.8472	1.4216	0.7248	1.3702	0.9787	3.1369	0.5034	0.9915	1.3882	0.7713	3.8589	1.0031	0.6566	0.5017	0.9322	0.6881	0.6067	3.6455
		Rep2	0.9859	1.8772	0.638	1.4718	0.9933	3.3468	0.671	0.8482	1.0094	0.6715	3.6124	0.6951	0.7014	0.5149	0.6809	0.1046	1.0784	3.738
		Rep3	0.7881	1.3194	0.8571	1.1121	0.8664	3.1805	0.5477	0.6878	0.6862	0.5587	3.4905	0.562	0.5987	0.3739	0.5117	0.0892	0.9284	4.2319
		Avg.	0.873733	1.5394	0.739967	1.31803	0.946133	3.2214	0.574033	0.8425	1.02793	0.667167	3.65393	0.7534	0.652233	0.4635	0.708267	0.293967	0.871167	3.8718
		S.D.	0.101534	0.296973	0.110335	0.185437	0.0694359	0.110766	0.0868477	0.15193	0.351367	0.106366	0.187679	0.226255	0.0514891	0.0778761	0.211582	0.341416	0.241002	0.315267
		P-value	0.429	0.1019	0.2377	0.0858	0.8278	0.0004	0.094	0.5187	0.9151	0.3489	0.0001	0.2721	0.2192	0.0515	0.1973	0.06	0.6777	0.0007
	GAPC2-OE	Rep1	6.6201	1.622	0.6778	3.3188	7.5054	1.3783	5.3671	0.5469	1.1497	2.7792	0.7854	0.985	0.8091	4.2185	0.5021	1.9358	3.1512	0.7343
		Rep2	7.9128	1.6238	0.8761	2.9871	10.2018	2.0912	7.0811	0.2895	0.5315	3.5157	0.4689	0.5144	0.8645	5.9772	0.4137	2.6322	2.843	0.8343
		Rep3	7.6943	1.2872	0.1116	2.766	6.6973	1.6892	6.9843	0.6009	0.6963	4.3378	0.6306	0.8011	0.8886	6.1862	0.7981	2.219	2.4539	0.599
		Avg.	7.40907	1.511	0.555167	3.02397	8.13483	1.71957	6.4775	0.4791	0.7925	3.54423	0.6283	0.766833	0.854067	5.46063	0.5713	2.26233	2.81603	0.722533
		S.D.	0.691944	0.193819	0.396729	0.278238	1.83508	0.357419	0.962852	0.166403	0.320131	0.779692	0.158263	0.237164	0.040764	1.08078	0.201326	0.350216	0.349431	0.11809
		P-value	0.0001	0.0803	0.1987	0.0004	0.0028	0.0628	0.0007	0.0827	0.4205	0.0096	0.1078	0.3044	0.5733	0.0024	0.0815	0.0101	0.0049	0.3241
	gapc1gapc2	Rep1	0.6239	2.4082	0.9985	0.8751	1.2205	1.5578	0.6551	1.1355	0.2227	0.5812	0.5418	0.4998	0.6281	0.3028	0.3738	0.1339	0.9553	2.1089
		Rep2	0.3658	2.1145	1.3321	0.6773	1.2166	1.4298	1.0954	1.0287	0.9091	0.693	0.7202	1.2027	0.5679	0.4288	0.5547	0.0756	0.7146	1.4695
		Rep3	0.1447	1.1285	1.1782	0.7309	1.0296	1.4373	0.8955	1.3312	0.537	0.4733	0.3998	1.7379	0.5331	0.3155	0.7719	0.659	0.9991	1.8597
		Avg.	0.378133	1.88373	1.1696	0.7611	1.15557	1.47497	0.882	1.16513	0.556267	0.5825	0.553933	1.1468	0.576367	0.349033	0.5668	0.2895	0.889667	1.8127
		S.D.	0.239838	0.670334	0.166966	0.1023	0.109108	0.0718337	0.22046	0.153412	0.343605	0.109856	0.160544	0.62094	0.0480626	0.0693712	0.199326	0.321321	0.153186	0.322281
		P-value	0.0311	0.1094	0.4462	0.0915	0.5476	0.0722	0.6309	0.5004	0.1411	0.2549	0.069	0.7231	0.1506	0.0285	0.0786	0.0542	0.7007	0.0544

## Sheet: Figure 5
							Figure 5C	WT			nf-yc10				Figure 5D	WT			nf-yc10
								None	GAPC1-OE	GAPC2-OE	None	GAPC1-OE	GAPC2-OE			None	GAPC1-OE	GAPC2-OE	None	GAPC1-OE	GAPC2-OE
							Rep1	20.01	42.44	49.13	17.8	19.13	22.51		Rep1	685	1009	959	691	1091	793
							Rep2	11.44	34.47	36.68	10.15	15.02	15.59		Rep2	871	1002	1193	904	645	661
							Rep3	12.69	31.89	40.99	12.31	14.85	11.96		Rep3	664	1164	1118	549	810	901
							Avg.	14.7133	36.2667	42.2667	13.42	16.3333	16.6867		Avg.	740	1058.33	1090	714.667	848.667	785
							S.D.	4.62943	5.49969	6.32242	3.94394	2.42348	5.35982		S.D.	113.934	91.5769	119.486	178.679	225.5	120.2
							P-value	1	0.00654739	0.00367558	1	0.336944	0.443082		P-value	1	0.0195712	0.0213569	1	0.46507	0.601825
							Figure 5E	WT			nf-yc10				Figure 5G		HsfA2	HsfA7B	Hsp17.6A-CI	At1g75860	At4g36010	LFG4	EGY3	FBS1	DREB2C	At1g75960	ACS7
								None	GAPC1-OE	GAPC2-OE	None	GAPC1-OE	GAPC2-OE		nf-yc10	Avg.	1	1	1	1	1	1	1	1	1	1	1
							Rep1	12.1	23.1	25.8	12.9	11	15.2			S.D.	0.3767	0.2592	0.3554	0.3107	0.2301	0.3531	0.3481	0.2818	0.2969	0.301	0.3822
							Rep2	16.1	22.2	25.5	10.4	15.6	18.3		GAPC1-OE	Rep1	0.7971	1.1357	1.5872	0.8371	1.3442	0.2809	2.3057	0.9293	1.3767	1.0998	0.6302
							Rep3	13.1	26.5	29.9	11.9	14.5	16.9			Rep2	0.9589	0.4654	1.5268	0.8101	1.2228	0.6631	3.3145	0.8023	1.4243	1.3633	0.7813
							Avg.	13.7667	23.9333	27.0667	11.7333	13.7	16.8			Rep3	0.987	0.7154	1.4485	0.8325	1.1236	0.5201	2.6104	0.5089	1.2821	0.8556	0.545
							S.D.	2.08167	2.26789	2.45832	1.25831	2.40208	1.55242			Avg.	0.914333	0.772167	1.52083	0.826567	1.2302	0.488033	2.74353	0.746833	1.36103	1.10623	0.652167
							P-value	1	0.00462193	0.00202313	1	0.277417	0.0117686			S.D.	0.102495	0.338736	0.0695422	0.0144448	0.110486	0.193107	0.51741	0.215619	0.072383	0.253911	0.119672
																P-value	0.7232	0.4072	0.0674	0.3888	0.1933	0.0923	0.0084	0.2841	0.1102	0.6646	0.2069
							Figure 5F		WT		nf-yc10				GAPC2-OE	Rep1	1.3132	1.2254	3.4995	1.7173	0.7009	1.6681	0.9578	0.5355	1.9145	1.2349	0.7909
									Control	Heat	Control	Heat				Rep2	2.0081	1.5989	3.7429	1.5203	0.9423	1.8349	1.2177	0.6626	1.1098	0.9895	0.5395
							Conductivity	Rep1	1.29	7.36	1.4	13.69				Rep3	1.5988	1.8555	4.0927	1.2977	0.5768	1.5157	1.4342	0.5803	1.5679	0.9938	0.7312
								Rep2	2.45	8.81	2.22	15.09				Avg.	1.64003	1.55993	3.77837	1.51177	0.74	1.6729	1.20323	0.5928	1.53073	1.07273	0.6872
								Rep3	1.88	8.53	2.07	11.63				S.D.	0.34928	0.316852	0.298186	0.20993	0.185861	0.159654	0.238529	0.0644654	0.403635	0.140457	0.131349
								Rep4	1.9	8.32	1.73	16.71				P-value	0.0971	0.0769	0.0005	0.0773	0.2025	0.0396	0.4511	0.0712	0.1405	0.7238	0.2511
								Rep5	2.23	10.29	1.54	11.45
							Total	Rep1	30.33	34.82	27.33	25.43
								Rep2	27.48	30.15	26.6	26.68
								Rep3	27.99	31.47	32.07	30.28
								Rep4	32.04	27.67	31.04	32.07
								Rep5	28.95	27.7	29.19	30.47
							%	Rep1	4.25321	21.1373	5.12258	53.8341
								Rep2	8.91557	29.2206	8.34586	56.5592
								Rep3	6.71668	27.1052	6.45463	38.4082
								Rep4	5.93009	30.0687	5.57345	52.1048
								Rep5	7.70294	37.148	5.27578	37.5779
								Avg.	6.7037	28.9359	6.15446	47.6968
								S.D.	1.76737	5.7657	1.32917	9.00428
								P-value	1	1	0.59383	0.00439651

## Sheet: Figure 6
	Figure 6B	GAPC1		GAPC2
		Control	Heat	Control	Heat
	Rep1	4.32	49.41	9.29	52.89
	Rep2	4.64	55.65	9.94	51.76
	Rep3	3.99	45.11	3.12	61.13
	Rep4	3.08	37.7	5.38	42.91
	Rep5	2.79	47.66	3.98	59.01
	Avg.	3.764	47.106	6.342	53.54
	S.D.	0.797515	6.53973	3.10331	7.14347
	Figure 6E	GAPC1	GAPC2
	Control	97	115
	Heat	7469	7950

## Sheet: Figure 7
							Figure 7D	GAPC1		GAPC2
								WT	Mut	WT	Mut
							Rep1	34.21	6.43	51.45	5.08
							Rep2	44.13	2.91	38.73	10.26
							Rep3	38.97	5.93	55.64	5.43
							Rep4	46.05	4.72	39.93	7.1
							Rep5	29.44	4.12	43.16	9.56
							Avg.	38.56	4.822	45.782	7.486
							S.D.	6.88095	1.41176	7.41886	2.3538
							Figure 7E	Control					Heat
								WT	GAPC1-OE	GAPC2-OE	GAPC1mut-OE	GAPC2mut-OE	WT	GAPC1-OE	GAPC2-OE	GAPC1mut-OE	GAPC2mut-OE
							Rep1	94.64	100	100	90.49	100	16.29	51.19	45.94	21.55	15.88
							Rep2	100	100	100	100	100	21.65	41.91	50.49	26.39	23.23
							Rep3	100	96.08	94.64	95.24	93.69	16.41	39.77	46.91	14.39	25.51
							Avg.	98.2133	98.6933	98.2133	95.2433	97.8967	18.1167	44.29	47.78	20.7767	21.54
							S.D.	3.0946	2.26321	3.0946	4.755	3.64308	3.06054	6.07062	2.39652	6.03726	5.03252
							P value	1	0.838935	1	0.415831	0.914177	1	0.00262819	0.000189312	0.533442	0.371047
							Figure 7F		HsfA2	HsfA7B	Hsp17.6A-CI	At1g75860	At4g36010
							WT	Avg.	1	1	1	1	1
								S.D.	0.4643	0.3485	0.4701	0.4995	0.3698
							GAPC1-OE	Rep1	4.5907	0.9151	0.6433	2.6025	0.649
								Rep2	3.1988	0.3337	0.7973	3.0924	0.7943
								Rep3	3.6501	0.8105	0.5426	3.7109	0.7598
								Avg.	3.8132	0.686433	0.661067	3.13527	0.734367
								S.D.	0.710139	0.309921	0.128276	0.555442	0.0759155
								P-value	0.0046	0.3089	0.2947	0.0078	0.2899
							GAPC2-OE	Rep1	3.1475	4.9544	7.1399	0.8345	2.3859
								Rep2	5.5248	7.4414	6.3187	0.7719	2.6968
								Rep3	4.9277	5.8982	4.7225	0.7299	3.8845
								Avg.	4.53333	6.098	6.06037	0.778767	2.98907
								S.D.	1.23674	1.25548	1.22923	0.052637	0.790895
								P-value	0.0098	0.0025	0.0026	0.488	0.0169
							GAPC1mut-OE	Rep1	1.4569	1.3012	1.2331	1.2083	0.6713
								Rep2	1.5112	0.7102	1.0376	1.2238	0.589
								Rep3	0.9566	0.7981	1.0098	2.2092	0.5223
								Avg.	1.30823	0.9365	1.0935	1.5471	0.5942
								S.D.	0.305731	0.318883	0.121694	0.573448	0.074636
								P-value	0.3913	0.8273	0.7555	0.2807	0.1359
							GAPC2mut-OE	Rep1	1.629	1.1149	1.3007	0.9056	3.199
								Rep2	1.7835	1.4735	1.5478	0.992	3.8417
								Rep3	1.8731	1.0451	1.755	0.8704	4.6323
								Avg.	1.76187	1.21117	1.5345	0.922667	3.891
								S.D.	0.12348	0.229852	0.227442	0.0625707	0.717921
								P-value	0.0516	0.4304	0.151	0.8033	0.0034

## Sheet: Figure 8
	Figure 8C		WT		DKO		DKO-GAPC2-1		DKO-GAPC2-2		DKO-GAPC2mut-1		DKO-GAPC2mut-2		DKO-GAPC2mut'-1		DKO-GAPC2mut'-2
			Control	Heat	Control	Heat	Control	Heat	Control	Heat	Control	Heat	Control	Heat	Control	Heat	Control	Heat
	Conductivity	Rep1	2.04	12.39	1.95	14.93	2.51	11.31	2.14	13.67	1.46	14.76	1.37	17.43	1.53	18.24	0.98	17.33
		Rep2	1.14	13.51	2.07	19.05	1.23	13.13	1.21	18.75	0.89	14.06	1.49	19.49	1.99	18.23	1.19	16.19
		Rep3	1.69	15.81	1.65	21.37	1.96	14.25	1.69	14.15	1.35	14.78	1.04	18.48	1.82	17.15	1.43	15.9
		Rep4	1.56	15.32	2.4	18.5	2.05	13.73	1.9	11.38	0.73	13.13	1.75	17.11	1.54	16.92	1.95	20.9
		Rep5	1.43	14.17	2.05	14.1	1.44	14.02	2.27	14.68	1.06	16.8	2.1	15.29	1.41	15.85	1.61	17.95
	Total	Rep1	42.36	39.31	39.07	26.18	37.83	42.19	35.05	36.04	31.85	27.94	40.22	39.61	36.03	36.19	42.71	36.21
		Rep2	40.53	38.75	40.33	33.79	32.58	35.04	41.09	37.27	32.06	34.09	37.64	39.05	35.02	38.94	37.59	33.53
		Rep3	39.86	40.21	44.02	42.11	46.81	38	40.38	33.55	35.77	34.31	38.39	37.37	35.29	37.66	35.61	36.87
		Rep4	42.86	37.14	39.48	39.34	40.81	34.11	37.65	39.13	37.31	31.31	42.05	35.99	36.01	30.01	37.69	30.59
		Rep5	39.79	33.19	42.11	26.77	34.1	40.85	38.29	38.89	34.6	31.54	36.47	34.76	34.55	38.07	39.03	37.23
	%	Rep1	4.81586	31.5187	4.99104	57.0283	6.63495	26.8073	6.10556	37.9301	4.58399	52.8275	3.40627	44.004	4.24646	50.4007	2.29454	47.8597
		Rep2	2.81273	34.8645	5.13266	56.3776	3.77532	37.4715	2.94476	50.3086	2.77604	41.2438	3.95855	49.9104	5.68247	46.8156	3.16574	48.2851
		Rep3	4.23984	39.3186	3.7483	50.748	4.18714	37.5	4.18524	42.1759	3.77411	43.0778	2.70904	49.4514	5.15727	45.539	4.01573	43.1245
		Rep4	3.63976	41.2493	6.07903	47.0259	5.02328	40.2521	5.04648	29.0825	1.95658	41.9355	4.16171	47.541	4.27659	56.3812	5.17379	68.323
		Rep5	3.59387	42.6936	4.8682	52.6709	4.22287	34.3207	5.92844	37.7475	3.06358	53.2657	5.75816	43.9873	4.08104	41.6338	4.12503	48.2138
		Avg.	3.82041	37.9289	4.96384	52.7702	4.76871	35.2703	4.8421	39.4489	3.23086	46.4701	3.99875	46.9788	4.68877	48.1541	3.75496	51.1612
		S.D.	0.752699	4.64058	0.830598	4.13038	1.13695	5.17589	1.30859	7.71413	0.998086	6.04114	1.13337	2.86453	0.69674	5.56499	1.08375	9.83583
		P-value	1	1	0.051991	0.000692624	0.158524	0.417326	0.168654	0.715592	0.322439	0.0365355	0.776909	0.00595045	0.0949718	0.0134877	0.91442	0.0262238
	Figure 8BE		GAPC	HsfA2	FBS1		Figure 8D	WT		DKO		DKO-GAPC2-1		DKO-GAPC2-2		DKO-GAPC2mut-1		DKO-GAPC2mut-2		DKO-GAPC2mut'-1		DKO-GAPC2mut'-2
	WT	Avg.	1	1	1			Control	Heat	Control	Heat	Control	Heat	Control	Heat	Control	Heat	Control	Heat	Control	Heat	Control	Heat
		S.D.	0.1912	0.1303	0.1866		Rep1	0.026	0.083	0.016	0.092	0.03	0.033	0.015	0.127	0.033	0.092	0.029	0.096	0.025	0.099	0.021	0.066
	DKO	Rep1	0	0.4593	0.2007		Rep2	0.033	0.061	0.022	0.112	0.024	0.089	0.012	0.056	0.023	0.197	0.03	0.07	0.015	0.084	0.02	0.099
		Rep2	0	0.4437	0.1733		Rep3	0.031	0.078	0.025	0.089	0.025	0.029	0.018	0.066	0.026	0.096	0.024	0.105	0.019	0.024	0.027	0.118
		Rep3	0.0536	0.652	0.1439		Rep4	0.018	0.039	0.015	0.079	0.025	0.037	0.026	0.098	0.018	0.149	0.03	0.088	0.019	0.086	0.015	0.078
		Avg.	0.0178667	0.518333	0.172633		Rep5	0.023	0.044	0.029	0.158	0.021	0.048	0.022	0.055	0.02	0.084	0.017	0.123	0.028	0.045	0.018	0.095
		S.D.	0.030946	0.116021	0.0284059		Avg.	0.0262	0.061	0.0214	0.106	0.025	0.0472	0.0186	0.0804	0.024	0.1236	0.026	0.0964	0.0212	0.0676	0.0202	0.0912
		P-value	0.0009	0.0088	0.0016		S.D.	0.00605805	0.0196596	0.00594138	0.0314404	0.00324037	0.0244172	0.00554977	0.0313417	0.00587367	0.0483766	0.00561249	0.0196799	0.00521536	0.0316433	0.00443847	0.0200175
	DKO-GAPC2-1	Rep1	0.9245	2.6802	0.9444		P-value	1	1	0.241504	0.0265099	0.706312	0.353769	0.0724024	0.274722	0.575955	0.0278999	0.958141	0.0216249	0.199473	0.702347	0.11184	0.0427175
		Rep2	0.7502	1.7332	1.2772
		Rep3	0.9011	2.2995	1.1456
		Avg.	0.8586	2.23763	1.1224
		S.D.	0.0946034	0.476522	0.167609
		P-value	0.3149	0.0123	0.4456
	DKO-GAPC2-2	Rep1	0.9857	1.4802	0.7375
		Rep2	0.6971	0.7883	1.0375
		Rep3	0.3905	0.9074	0.8668
		Avg.	0.6911	1.05863	0.8806
		S.D.	0.297645	0.369912	0.150475
		P-value	0.205	0.8085	0.4369
	DKO-GAPC2mut-1	Rep1	1.3086	0.189	0.8648
		Rep2	1.0094	0.332	0.7086
		Rep3	1.1179	0.4599	0.8673
		Avg.	1.1453	0.326967	0.813567
		S.D.	0.15147	0.13552	0.0909124
		P-value	0.3605	0.0034	0.1948
	DKO-GAPC2mut-2	Rep1	0.8302	0.5286	0.2813
		Rep2	0.8857	0.2385	0.163
		Rep3	0.6927	0.4279	0.4111
		Avg.	0.802867	0.398333	0.285133
		S.D.	0.0993609	0.147293	0.124094
		P-value	0.1882	0.0061	0.0052
	DKO-GAPC2mut'-1	Rep1	0.8385	0.2802	0.3922
		Rep2	1.8725	0.1333	0.412
		Rep3	1.7821	0.4323	0.4378
		Avg.	1.4977	0.281933	0.414
		S.D.	0.572671	0.149508	0.0228657
		P-value	0.2265	0.0033	0.0057
	DKO-GAPC2mut'-2	Rep1	0.7834	0.409	0.6332
		Rep2	0.9113	0.4145	0.727
		Rep3	1.1239	0.7832	0.7288
		Avg.	0.939533	0.535567	0.696333
		S.D.	0.171997	0.214474	0.0546825
		P-value	0.7047	0.0327	0.0538

## Sheet: Figure 9
							Figure 9B	HsfA2				HsfA3				At1g75860
								WT	gapc1gapc2	GAPC1-OE	GAPC2-OE	WT	gapc1gapc2	GAPC1-OE	GAPC2-OE	WT	gapc1gapc2	GAPC1-OE	GAPC2-OE
							Rep1	0.00411	0.00662	0.00919	0.02503	0.00232	0.00126	0.00192	0.00208	0.00413	0.00267	0.01764	0.01214
							Rep2	0.00958	0.0123	0.00619	0.01892	0.00176	0.0021	0.00172	0.00113	0.0038	0.00138	0.02278	0.01142
							Rep3	0.0128	0.0121	0.00809	0.01849	0.00168	0.00147	0.00189	0.00143	0.00239	0.00171	0.02855	0.00811
							Avg.	0.00883	0.01034	0.00782333	0.0208133	0.00192	0.00161	0.00184333	0.00154667	0.00344	0.00192	0.02299	0.0105567
							S.D.	0.00439328	0.00322317	0.00151767	0.00365806	0.000348712	0.00043715	0.000107858	0.000485627	0.000924175	0.000670149	0.00545803	0.00214924
							P-value	1	0.6563	0.72661	0.0221476	1	0.391333	0.734422	0.340287	1	0.0823747	0.00361698	0.00621723

## Sheet: Supplementary Figure 1
	Supplementary Figure 1A		Number of seeds germinated						% of total
		Total seeds	Day 0	Day 1	Day 2	Day 3	Day 4	Day 5	Day 0	Day 1	Day 2	Day 3	Day 4	Day 5
	WT	94	0	2	55	74	78	82	0	2.12766	58.5106	78.7234	82.9787	87.234
	GAPC1-OE	103	0	5	69	82	93	96	0	4.85437	66.9903	79.6117	90.2913	93.2039
	GAPC2-OE	60	0	4	36	51	53	52	0	6.66667	60	85	88.3333	86.6667

## Sheet: Supplementary Figure 2
	Supplementary Figure 2		GAPC1	GAPC2	NF-YC10
	GAPC1-OE	Rep1	12.64	1.74	0.59
		Rep2	7.43	1.05	1.23
		Rep3	8.18	0.68	2.74
		Avg.	9.41667	1.15667	1.52
		S.D.	2.81656	0.53799	1.10395
	GAPC2-OE	Rep1	2.08	25.19	3.04
		Rep2	1.21	17.42	2.15
		Rep3	1.35	15.36	1.63
		Avg.	1.54667	19.3233	2.27333
		S.D.	0.467155	5.18404	0.713045
	gapc1gapc2	Rep1	0	0	2.76
		Rep2	0	0.16	0.88
		Rep3	0.03	0.04	1.61
		Avg.	0.01	0.0666667	1.75
		S.D.	0.0173205	0.0832666	0.947787

[truncated: 4 more sheets: Supplementary Figure 3, Supplementary Figure 4, Supplementary Figure 5, Supplementary Figure 6]
